# Supplementary material for: Analgesic Effect of the Lysine-Containing Short Peptide Is Due to Modulation of the NaV1.8 Channel Activation Gating System
Source: Life (Basel). 2023 Aug 24;13(9):1800. doi: 10.3390/life13091800 (PMC10533133; doi:10.3390/life13091800)
Supplement: Supplementary file 1 [file life-13-01800-s001.zip]

Archive with 1 entries (1 files):
- life-2522648-supplementary.pdf
